# Supplementary material for: Prediction of Antibody Viscosity from Dilute Solution Measurements
Source: Antibodies (Basel). 2023 Dec 1;12(4):78. doi: 10.3390/antib12040078 (PMC10740665; doi:10.3390/antib12040078)
Supplement: Supplementary file 1 [file antibodies-12-00078-s001.zip]

Archive with 1 entries (1 files):
- antibodies-2673439-supplementary.pdf
